# Supplementary material for: Preclinical Pharmacokinetic Studies of a Novel Diuretic Inhibiting Urea Transporters
Source: Molecules. 2022 Apr 11;27(8):2451. doi: 10.3390/molecules27082451 (PMC9027532; doi:10.3390/molecules27082451)
Supplement: Supplementary file 1 [file molecules-27-02451-s001.zip]

Archive with 1 entries (1 files):
- molecules-1656630-supplementary.pdf
